# Supplementary material for: Serially transplantable mammary epithelial cells express the Thy-1 antigen
Source: Breast Cancer Res. 2018 Oct 10;20:121. doi: 10.1186/s13058-018-1006-y (PMC6180607; doi:10.1186/s13058-018-1006-y)
Supplement: Supplementary file 3 — Strain and sorted population-specific and overlapping gene sets. Using the microarray data from C57BL6 and FVB mouse strains, each population’s significantly enriched genes’ expression was compared to determine the overlapping genes as well as the strain-specific genes. File contains tabular sheets of data that correspond to Thy-1+CD24medCD49fhigh, Thy-1−CD24medCD49fhigh, CD24lowCD49fmed, CD24highCD49fmed, and CD24medCD49f−/low populations. (XLSX 65 kb) [file 13058_2018_1006_MOESM3_ESM.xlsx]

## Sheet: Thy-1+CD24medCD49fhigh
Comparison of genes expressed by Thy-1+CD24medCD49fhigh cells between C57BL6 and FVB strains
Genes specific to BL6		Genes specific to FVB		Genes common to BL6 and FVB
4930442G10Rik		4930414L22Rik		Abca8a
4933404K13Rik		4930513N10Rik		Aldh1a1
4933406K04Rik		Akr1c18		Chl1
9130014G24Rik		Anxa8		Col1a2
A830082K12Rik		Areg		Col3a1
Abcc2		AW112010		Gm10672
Abcc9		Capns2		Krt77
Adamts20		Ccdc3		Krtdap
Art3		Cdo1		Prlr
Aspa		Cited1		Rarres2
Aspn		Cldn7		S1pr3
Atp1a2		Dpt		Tgfbi
Atp1b2		Fgfbp1		Thy1
BC030499		Il33		Zeb2
C130015C19		Kcna1
Cadm2		Krt1
Cadm4		Lgals3
Ccl11		Lgr5
Cd36		Nkain2
Cd93		Rgs20
Cldn1		Sbsn
Col1a1		Serping1
Dapl1		Sgms2
Defb11		Sparcl1
Dhtkd1		Stc2
Dmkn		Tmem56
Dsg1a
Ednrb
Efemp1
Enpep
Fabp4
Fam198b
Fam71b
Fcgbp
Fgl2
Fgr
Fxyd1
Gas7
Gatm
Gdpd3
Gjb5
Glycam1
Gm13889
Gm94
Gvin1
Hpvc-ps
Hydin
Inpp4b
Kcna1
Kcnj15
Krt1
Lin7a
Mal
Mal2
Mast1
Mbp
Mpz
Ngfr
Nrn1
Olfr78
Pcdh17
Plp1
Prrx1
Rasgrp3
Rgs4
Rgs5
Sema3g
Serpinb2
Slc35f1
Slc5a5
Snca
Sox18
Stfa3
Tcfap2e
Tek
Thbd
Them5
Timm8a2
Tmod2
Tnfaip6
Trub1
Ttyh1
4930414L22Rik
4930513N10Rik
Akr1c18
Anxa8
Areg
AW112010
Capns2
Ccdc3
Cdo1
Cited1
Cldn7
Dpt
Fgfbp1
Il33
Kcna1
Krt1
Lgals3
Lgr5
Nkain2
Rgs20
Sbsn
Serping1
Sgms2
Sparcl1
Stc2
Tmem56

## Sheet: Thy-1-CD24medCD49fhigh
Comparison of genes expressed by Thy-1-CD24medCD49fhigh cells between C57BL6 and FVB strains
Genes specific to BL6		Genes specific to FVB		Genes common to BL6 and FVB
Akr1c18		1190002H23Rik		Top2a
Arhgap20		Aldh1a3		Plk4
Bex1		Aldh1a7		Nusap1
C79407		C79407		Mark1
Capsl		Car4		Kif20b
Ccm2		Cdca5		Ido1
Cdc20		Ceacam1		Gpx3
Cdca8		Cntn1		Expi
Cenpe		Cxcl2		Eri2
Cep55		D17H6S56E-5		Cxcl15
Chchd6		Dpysl3		Cenpf
Cks2		Elf5		Ccnb1
Csn3		Enpp3		Bub1
Cytip		Grasp		Aurkb
Dnajc12		Hmmr		2700099C18Rik
Ect2		Ltf		1600029D21Rik
Fgb		Mrpl15
Fhod3		Mtmr7
Foxa1		Muc13
Gm5480		Ndn
Heph		Prlr
Il33		Rps9
Kif22		Slc12a2
Kif2c		Tnfaip2
Lgr5
Lif
Lrwd1
Mbnl3
Mlph
Mrpl13
Ncapg
Pcp4
Pdk1
Pkp2
Polh
Prdx4
Prkd1
Prlr
Ptpla
Rnpc3
Rpgr
Rrm2
Smc4
Spag5
Spc25
Spock2
Tert
Tmem56
Trpc6
Tspan8
Ttc7b
Ube2c
Wfdc2
Wnt5b
Zfp386
1190002H23Rik
Aldh1a3
Aldh1a7
C79407
Car4
Cdca5
Ceacam1
Cntn1
Cxcl2
D17H6S56E-5
Dpysl3
Elf5
Enpp3
Grasp
Hmmr
Ltf
Mrpl15
Mtmr7
Muc13
Ndn
Prlr
Rps9
Slc12a2
Tnfaip2

## Sheet: CD24lowCD49fmed
Comparison of genes expressed by CD24lowCD49fmed cells between C57BL6 and FVB strains
Genes specific to BL6		Genes specific to FVB		Genes common to BL6 and FVB
1700019D03Rik		5730409N24Rik		Etv5
6330409N04Rik		Bcas1		Krt1
Ablim3		Btnl9		Krt77
AI117581		Col3a1		Krtdap
Aplnr		Drp2
Aqp7		Dusp15
Arap3		Endod1
Arsj		Fgl2
Bdnf		Frmd4b
Car4		Gatm
Cd300lg		Il33
Cd36		Lphn3
Cd93		Mal
Cdh5		Mbp
Cldn5		Mpz
Clic5		Plp1
Col14a1		Prx
Crispld2		Ptger3
Ctla2a		Sema5a
Dmkn		Shc4
Dsg1a		Ugt8a
Ebf3
Eltd1
Ets1
Fabp4
Fbln2
Gabarapl1
Glycam1
Gpc3
Hs3st3a1
Id4
Igfbp4
Krt10
Lix1l
Lyrm5
Mex3d
Nrp1
Pcdh17
Pdgfc
Ptprb
Rgs4
Rgs5
Sbsn
Serpinb2
Sertad2
Slco2b1
Sntb2
Sox17
Sp3
St8sia4
Tek
Timp4
Tspan8
Unc45b
Vopp1

## Sheet: CD24highCD49fmed
Comparison of genes expressed by CD24highCD49fmed cells between C57BL6 and FVB strains
Genes specific to BL6		Genes specific to FVB		Genes common to BL6 and FVB
2210408K08Rik		1700112E06Rik		2700099C18Rik
2210411G17Rik		2610021A01Rik		Aspm
2610305D13Rik		Abi1		Brca1
2810417H13Rik		Acaa1b		Bub1
3830417A13Rik		Atp6v1c2		C79407
4930579G24Rik		Bcl2l15		Ccnb2
5830408B19Rik		C330027C09Rik		Cdc20
Acsl4		Cldn1		Cdca5
Agtr1a		Ctsr		Cdca8
Akr1b3		Fmn1		Cdkn3
Ankrd57		Gbp3		Cenpe
Anln		Gins1		Cenpf
Arg2		Gmnn		Cenpk
Arhgap11a		Hells		Cep55
Asb13		Ier3ip1		Chek1
Atp8b1		Melk		Dck
Aurkb		Nudt4		Dscc1
AW112010		Ocln		Dut
BB114814		Plk4		Ect2
Bcar3		Prim1		Fam111a
Bdnf		Prim2		Kif22
Birc5		Rfc4		Kif2c
Cables1		Slc5a1		Mum1l1
Casc5		Slc5a9		Ncapg
Cav1		Ssr4		Ncapg2
Ccbe1		Stx6		Nusap1
Ccna2		Tm2d2		Ptger3
Cdc6		Tmem64		Rrm2
Cdca3				Shcbp1
Cdk1				Shisa2
Cenph				Smc2
Chsy3				Spc25
Cks2				Top2a
Clca3				Zwilch
Cldn10a
Cldn8
Clip4
Crym
Cthrc1
Ctse
D10Bwg1379e
Dcaf12l1
Defb1
Dmbt1
Dock2
Dsc2
Elovl7
Epgn
Esrrb
Esrrg
Fabp4
Fam117a
Fam3b
Fgb
Fgf13
Fgl1
Fmo1
Fmo2
Foxa1
Galnt7
Gcc2
Gfra2
Gga2
Gja1
Gpr120
Gpr126
Grb14
Gsta4
Has2
Hepacam2
Hipk2
Hist2h3c2
Hmgcs2
Hopx
Htr4
Ide
Il18r1
Il33
Incenp
Iqgap2
Itih2
Itih5
Jag1
Kbtbd11
Kif11
Kif20b
Kif23
Krt6a
Lcp1
Lepr
Man1a
Mbnl3
Mcm2
Mcm5
Megf9
Mki67
Mns1
Mtch2
Mtss1
Muc13
Myb
Mycl1
Mylk
Nhsl2
Npnt
Nrp1
Olfm1
Olfm4
Ormdl1
Oxsm
P4ha2
Pbk
Pcp4
Pdlim4
Pgap1
Pir
Plac8
Plekhh1
Pls1
Pon3
Ppa1
Ppap2a
Prc1
Prkar2b
Prlr
Prss23
Psat1
Ptgr2
Qrsl1
Rbl1
Rnf128
Rnf157
Rpgr
Samd5
Scd2
Sftpd
Sgms1
Slc33a1
Slco2a1
Socs2
Spag5
Spred1
Steap1
Steap2
Stmn1
Syn2
Syt17
Sytl2
Tacc3
Tbc1d30
Tmem54
Tmprss4
Tox3
Tph1
Tpm2
Tpx2
Trim35
Trim59
Tspan1
Ttll1
Ube2c
Upk3a
Vav3
Wdfy3
Wnt5a
Zdhhc20

## Sheet: CD24medCD49f-low
Comparison of genes expressed by CD24medCD49f-/low cells between C57BL6 and FVB strains
Genes specific to BL6		Genes specific to FVB		Genes common to BL6 and FVB
1300014I06Rik		1190002H23Rik		Per1
1600029D21Rik		5730407I07Rik
2610301F02Rik		Aebp1
2810055G20Rik		Aqp3
3110079O15Rik		Bgn
4930519N06Rik		Ccdc12
5930405F01Rik		Ccnd2
Abtb2		Chst15
Acsl1		Cttn
Adamts10		Cxcl14
Adamts15		D17H6S56E-5
AI845619		Fabp4
Aldh1a3		Fbn1
Aldoc		Fstl1
Alpl		Gas1
Angpt1		Gfra2
Ank		Ggta1
Anpep		Gnai1
Anxa8		Hgf
Apobec3		Hnrnpab
Apod		Id4
Aqp1		Igfbp3
Arhgef6		Ism1
Arrb1		Krt17
Atp2b1		Krt5
Atp6v1b1		Lrrc19
AU040829		Mark1
Bbox1		Med24
BC005685		Myh11
BC006965		Myl9
Bcl2l1		Mylk
Boc		Pdpn
Btbd11		Postn
Btn1a1		Rab2b
C030044O21Rik		Rgs5
C230073G13Rik		Rps9
C230081A13Rik		Scn7a
C3		Sepw1
C4b		Slc4a5
C730049O14Rik		Snai2
Cadm1		Sparc
Camp		Tgfb1i1
Car2		Tgif2
Casp12		Tmem88b
Cbr2		Tnfsf11
Cck		Trp63
Ccrl2
Cd14
Cd55
Cd81
Cdc42ep3
Cdhr1
Clcf1
Cldn1
Cldn2
Clic6
Clmn
Col11a1
Col1a2
Col3a1
Col9a3
Coq10b
Cp
Crabp2
Creb5
Crispld2
Csf1
Csf3
Csrp1
Cst3
Ctss
Cxcl2
Cyp2d22
Cyr61
Cytip
D130037M23Rik
D18Ertd653e
D4Bwg0951e
D4Ertd179e
Depdc6
Dock9
Dpt
Dusp8
Efhd2
Efna5
Efnb2
Egfr
Egln3
Elf5
Enpp3
Entpd1
Epha4
Ephx1
Erf
Fads1
Fads2
Fam38a
Fam49a
Fcgbp
Fndc4
Folr1
Fosb
Fosl1
Foxi1
Fscn1
Fto
Galntl2
Gas6
Gch1
Gm13889
Gm266
Gna14
Gpc6
Gpm6b
Gprc5a
Gprc5b
Gulp1
Hbegf
Hexb
Hey1
Hhipl2
Hist1h1e
Hlf
Ifit1
Ifit2
Igf1r
Irs2
Itga8
Itpr2
Jdp2
Kcne3
Kcnk5
Kit
Lalba
Lama3
Laptm5
Lcn2
Ldhb
Lgr6
Lif
Lipa
Lmna
LOC641050
Lpcat1
Lrg1
Ltf
Lypd3
Lyz1
Lyz2
Maob
Mapkapk3
Marco
Masp1
Mbd1
Met
Mfge8
Mgll
Mgst1
Mmd
Mme
Mpo
Mrpl19
Mtap2
Muc1
Muc20
Nav3
Ncald
Nedd9
Nfkbia
Nfkbie
Nfkbiz
Nqo1
Nr4a2
Nr4a3
Ntn1
Ntn4
Osgin2
Papln
Pde4b
Pde9a
Pdlim3
Pim1
Pitpnc1
Pkib
Plb1
Plekhb1
Plscr2
Plscr4
Plxdc2
Pmm1
Pmp22
Ppap2b
Ppp1r15a
Ppp1r2
Prcp
Prelp
Prkcd
Ptges
Ptgs2
Ptprz1
Ptx3
Rai2
Rassf4
Rb1
Rftn1
Rftn2
Rhoj
Rhov
Rnf125
Rnf19b
Runx2
S100a8
S100a9
Scara5
Scnn1b
Sdpr
Sfrp2
Sh3kbp1
Slc15a2
Slc16a7
Slc1a1
Slc28a3
Slc39a14
Slc5a1
Slc5a7
Slco1a5
Sox10
Sox6
Spag9
Spns2
Spry2
Sqstm1
Srxn1
Stac2
Stk39
Tac1
Tcf7l2
Tgfb2
Tgfb3
Tgfbr3
Timp3
Tm4sf1
Tnf
Tnfaip2
Tnfaip3
Tnnt2
Trf
Trim47
Tspan33
Tspan8
Ttpa
Txndc16
Txnip
Usp2
Vps37b
Wisp2
Wnt5b
Wtip
Xdh
